# Supplementary material for: A dynamic bactofilin cytoskeleton cooperates with an M23 endopeptidase to control bacterial morphogenesis
Source: eLife. 2024 Jan 31;12:RP86577. doi: 10.7554/eLife.86577 (PMC10945521; doi:10.7554/eLife.86577)
Supplement: Figure 4—figure supplement 1—source data 1. [file elife-86577-fig4-figsupp1-data1.zip]

Archive with 4 entries (4 files):
- Figure 4-figure supplement 1A-source data 1.pdf
- Figure 4-figure supplement 1A-source data 1.tif
- Figure 4-figure supplement 1B-source data 1.pdf
- Figure 4-figure supplement 1B-source data 1.tif
